# Supplementary material for: An Update on Wastewater Multi-Resistant Bacteria: Identification of Clinical Pathogens Such as Escherichia coli O25b:H4-B2-ST131-Producing CTX-M-15 ESBL and KPC-3 Carbapenemase-Producing Klebsiella oxytoca
Source: Microorganisms. 2021 Mar 11;9(3):576. doi: 10.3390/microorganisms9030576 (PMC8001128; doi:10.3390/microorganisms9030576)
Supplement: Supplementary file 1 [file microorganisms-09-00576-s001.zip]

Archive with 3 entries (3 files):
- microorganisms-1117797-sup/Table S1.pdf
- microorganisms-1117797-sup/Table S2.xlsx
- microorganisms-1117797-sup/Table S3.xlsx
