# Supplementary material for: An Update on Wastewater Multi-Resistant Bacteria: Identification of Clinical Pathogens Such as Escherichia coli O25b:H4-B2-ST131-Producing CTX-M-15 ESBL and KPC-3 Carbapenemase-Producing Klebsiella oxytoca
Source: Microorganisms. 2021 Mar 11;9(3):576. doi: 10.3390/microorganisms9030576 (PMC8001128; doi:10.3390/microorganisms9030576)
Supplement: Supplementary file 1 [file microorganisms-09-00576-s001.zip › microorganisms-1117797-sup/Table S2.xlsx]

## Sheet: Folha1
	Table S2- Distribution the bacterial species identified by 16S rRNA gene sequencing by influent and effluent wastewater
	of Beirolas (BEI-DSR and BEI-EFL) and Faro Noroeste (FNw-AFB and FNw-EFT) WWTPs
		Bacterial species	BEI-DSR	BEI-EFL	FNw-AFB	FNw-EFT	Nº isolates	%
	Escherichia spp.	Escherichia coli	35	28	27	5	95	46.3
		Escherichia fergusonii	5	5	8		18	8.7
		Escherichia marmotae	2	1	1		4	1.9
	Other species within Enterobacteriaceae	Citrobacter farmeri			1		1	0.4
		Citrobacter freundii	4	1	1	1	7	3.4
		Enterobacter chengduensis			1		1	0.4
		Enterobacter hormaechei	1		2		3	1.4
		Enterobacter tabaci	1				1	0.4
		Klebsiella michiganensis	3	1	2	1	7	3.4
		Klebsiella oxytoca			1		1	0.4
		Klebsiella pneumoniae	10	6			16	7.8
		Klebsiella quasipneumoniae	1				1	0.4
		Klebsiella quasivariicola	1				1	0.4
		Kluyvera ascorbata	1			1	2	0.9
		Kluyvera georgiana		1			1	0.4
		Raoultella ornithinolytica	1				1	0.4
		Raoultella planticola	1				1	0.4
	Under total		66	43	17	8	161	78.6
	Non fermenters	Acinetobacter gerneri			1		1	0.4
		Acinetobacter nosocomialis		1			1	0.4
		Acinetobacter pitti	2				2	0.9
		Acrobacter butzleri	1				1	0.4
		Comamonas denitrificans		1			1	0.4
		Comamonas testosteroni			1		1	0.4
		Ochrobactrum intermedium	1				1	0.4
		Pseudomonas huanensis	1				1	0.4
		Pseudomonas taiwanensis				1	1	0.4
		Uruburuella suis			1		1	0.4
	Under total		5	2	3	1	11	5.4
	Aeromonas spp.	Aeromonas caviae	6	5	4	1	16	7.8
		Aeromonas dhakensis		2			2	0.9
		Aeromonas enteropelogenes			1		1	0.4
		Aeromonas hydrophila	1		1	1	3	1.4
		Aeromonas media	1		3	1	5	2.4
		Aeromonas rivipollensis			1		1	0.4
		Aeromonas sanarellii		1			1	0.4
		Aeromonas taiwanensis	1			1	2	0.9
		Aeromonas veronii	1			1	2	0.9
	Under total		10	8	10	5	33	16
	Total		81	53	54	14	205	100
