# Supplementary material for: An Update on Wastewater Multi-Resistant Bacteria: Identification of Clinical Pathogens Such as Escherichia coli O25b:H4-B2-ST131-Producing CTX-M-15 ESBL and KPC-3 Carbapenemase-Producing Klebsiella oxytoca
Source: Microorganisms. 2021 Mar 11;9(3):576. doi: 10.3390/microorganisms9030576 (PMC8001128; doi:10.3390/microorganisms9030576)
Supplement: Supplementary file 1 [file microorganisms-09-00576-s001.zip › microorganisms-1117797-sup/Table S3.xlsx]

## Sheet: Folha1
Table S3. Distribution of selected isolates from influent and effluent wastewater treatment plants Beirolas-Lisboa and Faro Northwest-Algarve by susceptibility to antibiotics and resistant genes
ID	Internal code	WWTPs*	Isolates	SXT	FOX	CTX	CAZ	IPM	GMN	CIP	Integrons	IS	Amino**	b-lactamase	PMQR***
5002	DSR	BEI-DSR	Escherichia coli	R	S	S	S	S	R	S	dfrA17+aadA5
5003	DSR	BEI-DSR	Ochrobactrum intermedius	S	S	R	R	S	I	S		ISEcp1		CTX-M-15
5005	DSR- NF	BEI-DSR	Escherichia coli	S	R	R	R	S	I	R			aac(6')-Ib-cr5
5006	DSR-CTX	BEI-DSR	Klebsiella pneumoniae	S	S	R	R	S	S	R				CTX-M-15
5008	DSR -TM	BEI-DSR	Escherichia marmotae	R	S	R	R	S	R	R			aac(6')-Ib-cr5	CTX-M-1
5009	EFL-CTX1	BEI-EFL	Escherichia coli	S	R	R	R	S	R	R		ISEcp1		CTX-M-15
5010	EFL-CTX2	BEI-EFL	Escherichia coli	S	S	R	R	S	I	S				CTX-M-15
5011	EFL-NF	BEI-EFL	Aeromonas dhakensis	R	S	S	S	S	I	R					QnrB-1
5013	EFL-TM	BEI-EFL	Klebsiella pneumoniae	R	R	R	S	S	S	R					QnrB-4
5014	DSR-TM1	BEI-DSR	Klebsiella pneumoniae	R	S	R	R	S	S	R		ISEcp1	aac(6')-Ib-cr5	CTX-M-15
5015	DSR-TM2	BEI-DSR	Kluyvera ascorbata	R	R	R	I	S	R	R			aac(6')-Ib-cr5	CTX-M-2
5016	DSR-TM3	BEI-DSR	Klebsiella michiganensis	R	R	R	S	S	R	R	dfrA15+ aadA1
5017	DSR-CTX1	BEI-DSR	Escherichia coli	R	S	R	R	S	R	R	dfrA15+ aadA1	ISEcp1		CTX-M-15
5018	DSR-CTX2	BEI-DSR	Klebsiella pneumoniae	S	S	R	R	S	S	R		ISEcp1	aac(6')-Ib-cr5	CTX-M-15
5019	DSR-CTX3	BEI-DSR	Klebsiella pneumoniae	S	S	R	R	S	S	R		ISEcp1	aac(6')-Ib-cr5	CTX-M-15
5020	DSR-CTX4	BEI-DSR	Enterobacter harmochei	S	S	S	S	S	S	R			aac(6')-Ib-cr5
5022	DSR-NF1	BEI-DSR	Escherichia coli	R	S	S	S	S	R	R	dfrA12+Duf1010+aadA2		aac(6')-Ib-cr5
5024	DSR-NF3	BEI-DSR	Klebsiella pneumoniae	R	S	R	R	S	S	I		ISEcp1		CTX-M-15
5026	EFL-TM1	BEI-EFL	Escherichia coli	R	S	S	S	S	S	R			aac(6')-Ib-cr5
5027	EFL-TM2	BEI-EFL	Escherichia coli	R	S	S	S	S	I	S	dfrA17+aadA5
5029	EFL-NF2	BEI-EFL	Aeromonas dhakensis	S	S	S	S	S	R	R			aac(6')-Ib-cr5
5031	AFB9Ec4NF	FNw-AFB	Escherichia coli	R	S	R	I	S	I	R				CTX-M-14
5032	DSR	BEI-DSR	Escherichia coli	S	S	S	S	S	R	R	aadA2		aac(6')-Ib-cr5
5034	EFL-CTX	BEI-EFL	Escherichia coli	R	S	S	S	S	R	R	dfrA12+DUF1010+aadA2		aac(6')-Ib-cr5
5042	DSRTM	BEI-DSR	Escherichia coli	R	S	S	S	S	R	R	dfrA1+aadA1
5044	DSRCTX	BEI-DSR	Citrobacter freundii	R	S	R	I	S	R	R	dfrA12+DUF1010+aadA2	ISEcp1	aac(6')-Ib-cr5	CTX-M-15
5045	AFBGM	FNw-AFB	Aeromonas caviae	R	R	S	S	S	S	R					QnrB-1
5046	AFBGM	FNw-AFB	Uruburuella suis	S	R	R	R	I	R	R	aacA4+OXA-2
5053	EFL-TM	BEI-EFL	Aeromonas caviae	R	S	S	S	S	R	R	dfrA1				QnrB-1
5054	EFL-TM	BEI-EFL	Escherichia coli	R	S	S	S	I	S	R	dfrA1+aadA1
5058	DSR-GM	BEI-DSR	Aeromonas caviae	S	S	S	S	S	R	R			aac(6')-Ib-cr5
5059	DSR-GM	BEI-DSR	Escherichia coli	R	S	S	R	S	R	R			aac(6')-Ib-cr5
5060	DSR-GM	BEI-DSR	Aeromonas caviae	S	S	R	S	S	R	R			aac(6')-Ib-cr5
5062	DSR-TM	BEI-DSR	Aeromonas taiwanensis	R	S	S	S	S	I	I	dfrA12+DUF1010+aadA2
5063	DSR-TM	BEI-DSR	Arcobacter butzleri	R	S	S	I	S	R	S	dfrA7
5065	DSR-NF	BEI-DSR	Klebsiella michiganensis	R	S	R	S	S	R	S	dfrA7+ dfrA12
5066	DSR-NF	BEI-DSR	Aeromonas caviae	S	S	R	S	R	I	R	aac(6')-Ib-cr+arr3			CTX-M-14
5069	AFB-NF	FNw-AFB	Escherichia fergusonii	S	S	R	I	S	S	S				CTX-M-14
5074	AFB-TM	FNw-AFB	Klebsiella michiganensis	R	S	S	S	S	I	R	dfrA27+arr-3
5075	AFB-TM	FNw-AFB	Klebsiella michiganensis	R	S	S	S	S	R	R	dfrA12+aadA2				QnrB-4
5078	AFB10Ec4NF_CF	FNw-AFB	Klebsiella oxytoca	S	R	R	R	R	I	R	aadA1			KPC-3, OXY-2	QnrB-4
5227	DSR20-NFdtr	BEI-DSR	Klebsiella pneumoniae	R	S	R	R	S	R	R	dfrA12+Duf1010+aadA2			CTX-M-15
5228	DSR20-NFfra	BEI-DSR	Klebsiella pneumoniae	R	S	R	R	S	R	R	dfrA12+Duf1010+aadA2		aac(6')-Ib-cr5	CTX-M-15
5234	AFB2AC3	FNw-AFB	Escherichia coli	R	S	S	S	S	S	R			aac(6')-Ib-cr5
5239	DSR6Ec2NF	BEI-DSR	Escherichia coli	R	S	S	S	S	I	S	dfrA7
5260	DSR6Ec3TM	BEI-DSR	Escherichia coli	R	S	R	R	I	R	R	dfrA17+aadA5		aac(6')-Ib-cr5	CTX-M-15
5261	DSR6Ec4GM	BEI-DSR	Escherichia coli	S	S	R	R	S	R	R	dfrA17+aadA5			CTX-M-15
5262	DSR6Ec5TM	BEI-DSR	Escherichia coli	R	S	R	I	S	S	S				CTX-M-174
5268	AFB6Ec3GM_CF	FNw-AFB	Citrobacter freundii	R	S	R	R	S	R	R	aadA2			CTX-M-15	QnrB-13
5269	AFB6Ec6TM_CF	FNw-AFB	Citrobacter farmeri	R	S	R	I	S	I	R				SED-1
5272	DSR7Ec1NF_CF	BEI-DSR	Citrobacter freundii	R	R	R	R	R	R	R	dfrA1+aadA1				QnrB-13
5274	DSR7Ec3TM_CF	BEI-DSR	Klebsiella quasivariicola	R	R	S	R	S	R	R	dfrA1+aadA1
5276	EFL7Ec7TM_CF	BEI-EFL	Klebsiella pneumoniae	R	S	S	S	S	S	R	dfrA1+aadA1
5277	EFL7Ec8TM	BEI-EFL	Escherichia coli	R	S	S	S	S	S	S	dfrA1+aadA5
5280	EFL7Ec11NF_CF	BEI-EFL	Escherichia coli	R	S	S	S	S	I	S	dfrA1+aadA1
5281	AFB7Ec1GM	FNw-AFB	Escherichia coli	S	S	R	R	S	S	R		ISEcp1		CTX-M-15
5282	AFB7Ec6TM_CF	FNw-AFB	Escherichia coli	R	S	S	S	S	S	S	dfrA17+aadA5
5285	EFL8Ec3GM	BEI-EFL	Escherichia coli	R	S	R	S	S	S	S				CTX-M-14
5287	AFB8Ec1GM	FNw-AFB	Escherichia coli	R	S	S	S	S	R	S	dfrA12+Duf1010+aadA2
5288	AFB8Ec2NF	FNw-AFB	Escherichia coli	R	S	S	S	S	S	R	dfrA1+aadA1
5289	AFB8Ec3TM	FNw-AFB	Escherichia coli	R	S	S	S	S	S	R	dfrA17+aadA5
5290	EFT8Ec52TM_CF	FNw-EFT	Escherichia coli	R	S	S	S	S	S	S	dfrA17+aadA5
5292	DSR9Ec2NF	BEI-DSR	Escherichia coli	S	S	R	I	S	R	S	dfrA17+aadA5			CTX-M-14
5294	EFL9Ec7GM	BEI-EFL	Escherichia coli	R	S	S	S	S	R	R	dfrA12+aadA2
5295	EFL9Ec8TM	BEI-EFL	Escherichia coli	R	S	R	I	I	R	R	dfrA17+aadA5			CTX-M-14
5296	EFL9Ec9TM	BEI-EFL	Escherichia marmotae	R	S	R	S	S	I	R				CTX-M-14
5301	EFL10Ec6TM	BEI-EFL	Escherichia coli	R	S	R	R	I	I	R		ISEcp1	aac(6')-Ib-cr5	CTX-M-15
5302	EFL10Ec7TM	BEI-EFL	Escherichia coli	R	R	R	R	I	R	R	dfrA17+aadA5			CTX-M-15
5303	EFL10Ec11TM	BEI-EFL	Escherichia coli	S	R	S	S	S	R	R	dfrA17+aadA5
5318	EFT11Ec12TM_37	FNw-EFT	Escherichia coli	R	S	R	R	S	S	S	dfrA17+aadA5	ISEcp1	aac(6')-Ib-cr5	CTX-M-15
5323	EFT11Ec12TM	FNw-EFT	Escherichia coli	R	S	R	R	S	S	R	dfrA1+aadA5			CTX-M-15
5324	DSR12EcGM1	BEI-DSR	Escherichia coli	R	S	S	S	S	R	R	dfrA17+aadA5
5325	DSR12EcGM2_CTX	BEI-DSR	Escherichia coli	R	S	I	S	S	R	R	dfrA17+aadA5			CTX-M-27
5333	EFL13Ec1GM_CTX	BEI-EFL	Escherichia fergusonii	R	S	R	R	S	R	R				CTX-M-15
5334	EFL13Ec2GM_CTX	BEI-EFL	Escherichia coli	S	S	R	R	S	R	R	dfrA17+aadA5	ISEcp1		CTX-M-15
5335	DSR13Ec3GM_CTX	BEI-DSR	Escherichia coli	R	S	R	R	S	R	R		ISEcp1		CTX-M-15
5336	DSR13Ec4GM_CTX	BEI-DSR	Escherichia coli	R	S	R	R	S	R	R		ISEcp1		CTX-M-15
5337	DSR13Ec5NF_CTX	BEI-DSR	Escherichia coli	R	S	R	R	S	R	R	dfrA17+aadA5	ISEcp1		CTX-M-15
5338	DSR13Ec6TM_CTX	BEI-DSR	Escherichia coli	R	S	R	R	S	R	R	dfrA17+aadA5	ISEcp1		CTX-M-15
5340	EFL13Ec2GM_CTX	BEI-EFL	Escherichia coli	R	S	R	I	S	R	R	dfrA17+aadA5
5341	DSR21CTX1	BEI-DSR	Escherichia fergusonii	I	R	R	R	S	R	R			aac(6')-Ib-cr5	CTX-M-15
5347	EFL-CTX3	BEI-EFL	Kluyvera georgiana	S	S	R	R	S	S	R				CTX-M-14
5355	AFB-CTX2	FNw-AFB	Escherichia fergusonii	R	R	R	R	S	R	R				CTX-M-32
5356	AFB-CTX5	FNw-AFB	Escherichia coli	R	R	R	R	S	R	R				CTX-M-15
5357	AFB-CTX3	FNw-AFB	Escherichia coli	R	S	R	R	S	S	S				CTX-M-15
5358	AFB-CTX Lac-	FNw-AFB	Aeromonas caviae	R	S	R	R	S	S	I				CTX-M-15
5370	EFT-CTX1	FNw-EFT	Escherichia coli	R	S	R	R	I	S	R				CTX-M-15
5371	EFT-CTX2	FNw-EFT	Escherichia coli	R	S	R	R	S	S	R				CTX-M-27
5372	Bei-E-Dsc CTX Lac+	BEI-DSR	Klebsiella pneumoniae	R	S	R	I	S	S	R				CTX-M-15
5377	Bei-E-DSC TM1	BEI-DSR	Klebsiella pneumoniae	R	S	R	I	I	R	R	dfrA17+aadA5			CTX-M-15
5379	BEI-PT2 CTX Lac+	BEI-DSR	Escherichia coli	R	S	R	R	S	R	R				CTX-M-15
5381	BEI-E-DSC NF	BEI-DSR	Escherichia coli	S	S	R	R	S	R	R			aac(6')-Ib-cr5	CTX-M-15
5388	AFB-CTX2	FNw-AFB	Enterobacter chengduensis	R	R	R	R	S	S	I	dfrA17		aac(6')-Ib-cr5
5392	BEI-E- CTX2	BEI-DSR	Raoutella planticola	S	S	R	R	S	R	R				CTX-M-15
5393	AFB-DS CTX1	FNw-AFB	Escherichia fergusonii	S	R	R	R	S	S	S				CTX-M-27
5414	DSR12Ec5NF	BEI-DSR	Escherichia coli	S	R	R	R	S	S	R			aac(6')-Ib-cr5	CTX-M-15
5415	AFB11Ec1GM	FNw-AFB	Escherichia coli	R	S	R	S	S	S	R	dfrA17+aadA5			CTX-M-27
*WWTPs wastewater treatment plants
BEI-DSR: Beirolas-Lisboa influent wastewater; BEI-EFL: Beirolas-Lisboa effluent wastewater; FNw-AFB: Faro Northwest-Algarve influent wastewater; FNw-EFT: Faro Northwest-Algarve effluent wastewater
SXT-trimethoprim-sulfamethoxazole; FOX-cefoxitin; CTX-cefotaxime; CAZ-ceftazidime; IPM-imipenem; GM-gentamicin; CIP-ciprofloxacin
R-resistant; I-intermediate; S-susceptible
** Aminoglycoside 6'-N-acetyltransferase variant gene induce resistance against aminoglycoside and fluoroquinolone simultaneously
***Plasmid-Mediated Quinolone-Resistance gene
